# Supplementary material for: Foliar Application of Salicylic Acid Improves Salt Tolerance of Sorghum (Sorghum bicolor (L.) Moench)
Source: Plants (Basel). 2022 Jan 28;11(3):368. doi: 10.3390/plants11030368 (PMC8839348; doi:10.3390/plants11030368)
Supplement: Supplementary file 1 [file plants-11-00368-s001.zip]

Archive with 1 entries (1 files):
- plants-1503671-supplementary.pdf
